# Supplementary material for: Enduring Effects of the COVID-19 Pandemic on Food Access, Nutrition, and Well-Being in Rural Appalachia
Source: Int J Environ Res Public Health. 2024 May 4;21(5):594. doi: 10.3390/ijerph21050594 (PMC11120804; doi:10.3390/ijerph21050594)
Supplement: Supplementary file 1 [file ijerph-21-00594-s001.zip]

Archive with 1 entries (1 files):
- ijerph-2877006-supplementary.pdf
